# Supplementary material for: (E)-3-(4-Fluoro­phen­yl)-1-phenyl-2-propen-1-one
Source: Acta Crystallogr Sect E Struct Rep Online. 2009 Sep 26;65(Pt 10):o2515. doi: 10.1107/S1600536809037635 (PMC2970387; doi:10.1107/S1600536809037635)
Supplement: Supplementary file 2 [file e-65-o2515-Isup2.hkl]

# 
# h,k,l, Fc-squared, Fo-squared, sigma(Fo-squared) and status flag 
# 
data_I
_shelx_title ' Y2766 in Cc' 
_shelx_refln_list_code          4 
_shelx_F_calc_maximum      168.43 
_exptl_crystal_F_000       472.00 
_reflns_d_resolution_high  0.7705 
 
loop_ 
 _symmetry_equiv_pos_as_xyz 
 'x, y, z' 
 'x, -y, z+1/2' 
 'x+1/2, y+1/2, z' 
 'x+1/2, -y+1/2, z+1/2' 
 
_cell_length_a    24.9263 
_cell_length_b     5.6940 
_cell_length_c     7.7487 
_cell_angle_alpha  90.000 
_cell_angle_beta   94.747 
_cell_angle_gamma  90.000 
 
_shelx_F_squared_multiplier     1.000 
 
loop_ 
 _refln_index_h 
 _refln_index_k 
 _refln_index_l 
 _refln_F_squared_calc 
 _refln_F_squared_meas 
 _refln_F_squared_sigma 
 _refln_observed_status 
   4   0   0     2512.17     2322.87     37.82 o 
   6   0   0     1991.78     1896.87     21.61 o 
   8   0   0     2458.97     2276.99     19.61 o 
  10   0   0     3299.11     3366.41     21.79 o 
  12   0   0     4783.60     4728.59     35.70 o 
  14   0   0      438.69      473.44     17.14 o 
  16   0   0      127.34      111.36      7.25 o 
  18   0   0      121.37      136.08      8.66 o 
  20   0   0      273.41      305.34     13.38 o 
  22   0   0      573.10      603.15     19.06 o 
  24   0   0      836.65      878.99     24.93 o 
  26   0   0       84.74       80.14      8.98 o 
  28   0   0      357.23      396.65     18.57 o 
  30   0   0       84.15       99.22     12.26 o 
  32   0   0      216.77      273.62     16.80 o 
   1   1   0      597.28      548.57      4.34 o 
   3   1   0     2668.09     2518.91     15.81 o 
   5   1   0     1149.82     1110.00      5.93 o 
   7   1   0     1645.71     1575.54      9.23 o 
   9   1   0     1377.85     1282.66      9.73 o 
  11   1   0      327.50      327.96      6.67 o 
  13   1   0      456.43      449.98      8.35 o 
  15   1   0        2.46        3.26      1.50 o 
  17   1   0      317.67      325.61     12.23 o 
  19   1   0     2000.21     2134.58     40.62 o 
  21   1   0     1138.11     1166.76     18.18 o 
  23   1   0      447.94      460.42     11.52 o 
  25   1   0      196.95      200.97      8.45 o 
  27   1   0       22.67       19.68      4.02 o 
  29   1   0       70.86       73.26      7.46 o 
  31   1   0       18.89       18.34     13.19 o 
   0   2   0     3533.90     3486.81     25.48 o 
   2   2   0      210.68      194.65      2.91 o 
   4   2   0      804.49      794.86      7.24 o 
   6   2   0     2100.95     2184.57     20.61 o 
   8   2   0     1799.67     1951.34     26.52 o 
  10   2   0      851.60      902.87      9.82 o 
  12   2   0      552.39      552.20     11.47 o 
  14   2   0      126.45      137.94      3.68 o 
  16   2   0      288.25      282.06      6.39 o 
  18   2   0     2179.99     2157.32     47.00 o 
  20   2   0      417.13      417.23     10.08 o 
  22   2   0        6.01        7.10      2.34 o 
  24   2   0       95.81       85.58      5.74 o 
  26   2   0       93.90       82.32      8.24 o 
  28   2   0       64.97       69.36      8.91 o 
  30   2   0       80.48       94.36      9.30 o 
   1   3   0      231.45      235.83      4.75 o 
   3   3   0      821.79      906.34     13.35 o 
   5   3   0       71.56       89.24      2.58 o 
   7   3   0       14.70       21.43      3.40 o 
   9   3   0       15.82       17.66      3.48 o 
  11   3   0      339.02      353.96     22.37 o 
  13   3   0      161.67      158.98      7.65 o 
  15   3   0       22.34       24.97      3.89 o 
  17   3   0       93.59       72.73      6.24 o 
  19   3   0      142.86      140.02      8.72 o 
  21   3   0       12.46       18.35      4.55 o 
  23   3   0       30.48       31.42      5.72 o 
  25   3   0       82.24       68.74      7.52 o 
  27   3   0        7.55       11.07      5.21 o 
  29   3   0       68.16       81.11      8.91 o 
   0   4   0       34.63       34.32      3.85 o 
   2   4   0      191.48      187.68      5.00 o 
   4   4   0       31.73       29.85      2.29 o 
   6   4   0       72.61       63.29      3.15 o 
   8   4   0      590.26      617.42     19.35 o 
  10   4   0      137.61      149.22      8.84 o 
  12   4   0      150.86      132.44      7.76 o 
  14   4   0      107.27      101.58      8.17 o 
  16   4   0      241.50      252.44     12.73 o 
  18   4   0      454.44      478.31     15.00 o 
  20   4   0      190.92      192.48     11.13 o 
  22   4   0       38.68       41.68      6.03 o 
  24   4   0       66.31       73.47      9.03 o 
  26   4   0      132.75      134.11     13.43 o 
   1   5   0       63.90       64.27      4.08 o 
   3   5   0      647.43      676.69     11.51 o 
   5   5   0      560.29      590.15     11.25 o 
   7   5   0      150.31      138.60      7.46 o 
   9   5   0      254.15      276.10     11.34 o 
  11   5   0       14.27        9.45      3.67 o 
  13   5   0       55.26       53.83      7.16 o 
  15   5   0       69.87       73.25      8.51 o 
  17   5   0       45.85       52.02      7.81 o 
  19   5   0       87.73       70.25      9.43 o 
  21   5   0       18.60       11.55      5.17 o 
  23   5   0        0.94        2.13      3.70 o 
   0   6   0     1223.78     1234.37     37.02 o 
   2   6   0      282.54      287.78     10.39 o 
   4   6   0      136.86      135.43      7.90 o 
   6   6   0      180.99      178.68     12.24 o 
   8   6   0       31.47       29.29      5.65 o 
  10   6   0       27.43       15.88      4.46 o 
  12   6   0      201.17      184.41     10.17 o 
  14   6   0       73.01       70.13     10.27 o 
  16   6   0       37.53       57.46      9.32 o 
  18   6   0       33.18       26.63      6.39 o 
   1   7   0       72.63       78.34      8.38 o 
   3   7   0       16.17       16.08      5.30 o 
   5   7   0       76.95       63.92      8.33 o 
   7   7   0       54.56       37.42      6.91 o 
   9   7   0       28.26       21.93      5.09 o 
 -31   1   1      175.55      187.48     11.88 o 
 -29   1   1       22.94       20.10      4.34 o 
 -27   1   1       34.34       27.96      4.46 o 
 -25   1   1       74.14       66.05      5.66 o 
 -23   1   1       36.86       33.98      4.16 o 
 -21   1   1      559.23      552.43     12.97 o 
 -19   1   1      815.46      765.27     15.51 o 
 -17   1   1       86.59       71.03      6.32 o 
 -15   1   1      366.40      336.63      7.39 o 
 -13   1   1     2315.64     2514.79     30.00 o 
 -11   1   1     1458.77     1483.62     29.19 o 
  -9   1   1      741.66      764.36      6.51 o 
  -7   1   1      788.51      740.74     11.84 o 
  -5   1   1      234.03      221.54      4.31 o 
  -3   1   1    17001.15    17223.63     47.81 o 
  -1   1   1     5902.20     5727.34     37.47 o 
   1   1   1     4340.40     4196.39     11.82 o 
   3   1   1     1016.14      955.63      7.23 o 
   5   1   1      812.06      738.12      8.87 o 
   7   1   1      154.32      159.28      2.74 o 
   9   1   1     1658.63     1671.83     12.54 o 
  11   1   1     1213.19     1217.37     15.80 o 
  13   1   1      985.00     1033.13     18.87 o 
  15   1   1       12.24        7.59      1.72 o 
  17   1   1      192.64      190.56      6.99 o 
  19   1   1      413.15      428.14     10.75 o 
  21   1   1      284.35      282.39      9.14 o 
  23   1   1       93.07       76.20      5.64 o 
  25   1   1       35.14       35.44      4.51 o 
  27   1   1       57.75       45.03      5.59 o 
  29   1   1      112.80      118.37     11.91 o 
  31   1   1        1.76        1.33      3.35 o 
 -30   2   1        0.30        2.19      4.00 o 
 -28   2   1       37.75       33.34      6.44 o 
 -26   2   1      166.22      175.85     11.36 o 
 -24   2   1       51.91       54.05      5.09 o 
 -22   2   1      208.14      206.27      7.77 o 
 -20   2   1      694.33      699.90     16.19 o 
 -18   2   1      524.81      512.36     13.56 o 
 -16   2   1      296.57      282.44     11.61 o 
 -14   2   1      183.74      177.57      5.75 o 
 -12   2   1     1058.04     1039.05     13.80 o 
 -10   2   1      244.83      255.19      4.69 o 
  -8   2   1     2537.91     2660.94     16.97 o 
  -6   2   1      342.50      331.07      4.12 o 
  -4   2   1      177.75      155.58      2.70 o 
  -2   2   1     1298.70     1233.78     10.20 o 
   0   2   1     1718.52     1743.92     12.30 o 
   2   2   1      544.48      557.04      4.59 o 
   4   2   1     1024.90      945.43      6.02 o 
   6   2   1      156.00      138.64      2.38 o 
   8   2   1     1751.42     1757.57     14.98 o 
  10   2   1      892.06      859.96     15.34 o 
  12   2   1      146.56      146.21      4.05 o 
  14   2   1      259.64      254.01      5.70 o 
  16   2   1      696.99      634.84     10.45 o 
  18   2   1      781.53      749.36     15.12 o 
  20   2   1       50.48       44.47      4.18 o 
  22   2   1       63.39       64.42      4.94 o 
  24   2   1      219.08      212.26     11.00 o 
  26   2   1      155.99      139.17      9.56 o 
  28   2   1       30.45       35.33      6.50 o 
  30   2   1       11.53        4.89      4.27 o 
 -29   3   1       53.66       59.93      9.01 o 
 -27   3   1      230.07      263.62     20.39 o 
 -25   3   1        1.35        3.11      3.45 o 
 -23   3   1       95.19       96.52      8.12 o 
 -21   3   1      518.61      524.68     15.87 o 
 -19   3   1      354.30      339.22     19.72 o 
 -17   3   1      223.05      199.13      5.42 o 
 -15   3   1       50.23       47.00      2.44 o 
 -13   3   1      149.83      147.15      3.82 o 
 -11   3   1      779.05      803.21     10.44 o 
  -9   3   1      854.71      932.04     10.93 o 
  -7   3   1      291.77      316.03      4.58 o 
  -5   3   1      963.44     1023.49      9.69 o 
  -3   3   1     1689.84     1740.27     20.19 o 
  -1   3   1       66.77       57.35      2.34 o 
   1   3   1       24.26       12.85      1.41 o 
   3   3   1       27.04       23.41      2.35 o 
   5   3   1     5531.23     5971.59     93.85 o 
   7   3   1      126.03      132.88      7.72 o 
   9   3   1      567.14      554.25     12.56 o 
  11   3   1      130.45      135.24      7.99 o 
  13   3   1      788.10      785.39     27.64 o 
  15   3   1     1806.62     1803.91     47.63 o 
  17   3   1     1856.55     1914.84     59.83 o 
  19   3   1      478.32      482.89     20.62 o 
  21   3   1      210.25      225.86     11.37 o 
  23   3   1       82.17       85.47      8.01 o 
  25   3   1       17.58       19.35      6.80 o 
  27   3   1        9.98        5.95      3.85 o 
  29   3   1      235.04      286.81     15.08 o 
 -26   4   1      148.21      186.90     11.81 o 
 -24   4   1       81.94       78.01      9.16 o 
 -22   4   1      146.76      148.19      9.80 o 
 -20   4   1      445.73      526.17     19.27 o 
 -18   4   1      481.53      461.11     14.76 o 
 -16   4   1      547.08      532.68     14.95 o 
 -14   4   1      408.55      411.21     14.73 o 
 -12   4   1      387.14      375.20     13.19 o 
 -10   4   1      166.76      177.83     11.32 o 
  -8   4   1     1284.60     1330.54     19.97 o 
  -6   4   1      566.45      560.57      9.21 o 
  -4   4   1       80.82       77.20      4.86 o 
  -2   4   1      370.69      346.88      9.74 o 
   0   4   1      210.73      203.34      7.17 o 
   2   4   1       36.68       38.76      2.75 o 
   4   4   1       95.77       95.28      3.34 o 
   6   4   1       22.53       19.78      1.43 o 
   8   4   1      219.62      238.51     10.57 o 
  10   4   1       39.28       34.41      5.19 o 
  12   4   1      316.01      344.07     12.88 o 
  14   4   1      367.80      353.13     12.68 o 
  16   4   1      775.57      749.39     22.68 o 
  18   4   1      315.24      305.57     22.86 o 
  20   4   1      101.25       97.77      8.08 o 
  22   4   1      113.28      136.28      9.49 o 
  24   4   1       58.48       52.77      7.27 o 
  26   4   1        4.60        4.53      4.02 o 
 -23   5   1      153.19      163.30     13.04 o 
 -21   5   1       56.71       49.32      7.73 o 
 -19   5   1      109.55      110.73     12.84 o 
 -17   5   1       72.25       75.09      8.83 o 
 -15   5   1      335.39      345.37     15.40 o 
 -13   5   1       97.40       88.13      8.73 o 
 -11   5   1       75.40       60.19      7.26 o 
  -9   5   1       89.00       86.84      6.57 o 
  -7   5   1      129.67      131.87      7.91 o 
  -5   5   1      682.14      726.04     11.25 o 
  -3   5   1      581.96      595.57     12.40 o 
  -1   5   1     1325.28     1394.00     17.48 o 
   1   5   1      691.02      727.54     12.26 o 
   3   5   1       99.95       95.03      4.68 o 
   5   5   1      300.62      308.60     10.24 o 
   7   5   1      250.72      255.19     13.47 o 
   9   5   1      306.74      298.60     11.35 o 
  11   5   1      169.57      143.12      9.41 o 
  13   5   1       40.84       39.20      5.60 o 
  15   5   1      201.15      195.53     12.85 o 
  17   5   1       57.97       50.69      7.74 o 
  19   5   1        1.52        3.58      3.50 o 
  21   5   1       52.96       55.76      8.64 o 
  23   5   1      416.28      472.79     21.06 o 
 -18   6   1       20.30       18.47      5.83 o 
 -16   6   1      101.06      115.08     10.68 o 
 -14   6   1        7.57        4.57      2.56 o 
 -12   6   1        1.57        2.89      2.47 o 
 -10   6   1       39.40       26.61      4.67 o 
  -8   6   1       10.84       11.13      3.18 o 
  -6   6   1      114.23      112.33      7.46 o 
  -4   6   1      148.01      146.05      8.46 o 
  -2   6   1      246.66      242.12     11.05 o 
   0   6   1       69.90       62.54      5.49 o 
   2   6   1      472.68      478.73     16.20 o 
   4   6   1      109.06      110.33      7.69 o 
   6   6   1       12.41        9.44      3.53 o 
   8   6   1      134.10      142.91      9.03 o 
  10   6   1       29.43       24.99      4.63 o 
  12   6   1       39.87       33.35      5.64 o 
  14   6   1       43.71       40.71      6.98 o 
  16   6   1       41.40       55.74      8.55 o 
  18   6   1       69.78       62.55      9.57 o 
  -9   7   1        8.87       15.02      9.19 o 
  -7   7   1       94.91      107.32     15.37 o 
  -5   7   1      153.44      157.39     16.83 o 
  -3   7   1       90.80       92.78     13.83 o 
  -1   7   1        0.49        3.24      4.91 o 
   1   7   1        2.65        3.98      7.17 o 
   3   7   1       23.78       30.93      9.66 o 
   5   7   1       55.67       57.36     12.46 o 
   7   7   1        7.27        9.01      7.79 o 
   9   7   1       19.60       14.32      5.56 o 
 -32   0   2      294.95      304.37     17.40 o 
 -30   0   2       59.02       44.97      8.52 o 
 -28   0   2      153.27      144.77     15.77 o 
 -26   0   2       34.45       27.44      6.27 o 
 -24   0   2     1268.94     1292.92     41.60 o 
 -22   0   2     3902.95     4136.24    168.34 o 
 -20   0   2      224.60      225.17     15.91 o 
 -18   0   2      282.77      309.04     24.28 o 
 -16   0   2      513.63      509.61     16.29 o 
 -14   0   2      174.91      164.55     10.74 o 
 -12   0   2       17.79       14.25      3.45 o 
 -10   0   2      703.34      684.21     16.31 o 
  -8   0   2      506.86      497.52      8.71 o 
  -6   0   2     1310.27     1295.04     13.31 o 
  -4   0   2    12222.15    12600.79     43.40 o 
  -2   0   2     9738.72     9616.28     35.57 o 
   0   0   2    20740.86    20859.85     64.38 o 
   2   0   2    12908.72    13138.90     40.65 o 
   4   0   2     1191.82     1109.51      9.47 o 
   6   0   2     4804.04     4619.64     33.62 o 
   8   0   2     1796.02     1787.94     24.53 o 
  10   0   2     6904.02     7574.58    175.95 o 
  12   0   2      104.88       93.62      6.09 o 
  14   0   2      683.98      655.55     15.59 o 
  16   0   2      282.77      280.22     11.84 o 
  18   0   2      436.97      406.91     15.12 o 
  20   0   2      373.58      322.77     13.89 o 
  22   0   2      277.67      254.81     13.07 o 
  24   0   2      156.32      136.37     10.52 o 
  26   0   2       15.29        6.31      4.25 o 
  28   0   2       19.97       17.62      6.07 o 
  30   0   2      187.28      220.07     15.39 o 
 -31   1   2       34.93       32.80      6.50 o 
 -29   1   2       38.27       38.74      6.08 o 
 -27   1   2       60.87       50.97      5.48 o 
 -25   1   2       49.57       45.72      6.71 o 
 -23   1   2      462.95      494.91     14.76 o 
 -21   1   2     1424.87     1485.06     27.05 o 
 -19   1   2      241.34      231.33     13.38 o 
 -17   1   2      291.99      285.30     11.27 o 
 -15   1   2     1539.22     1586.78     21.16 o 
 -13   1   2       28.40       24.33      2.50 o 
 -11   1   2     1029.79     1036.94     10.31 o 
  -9   1   2     1389.01     1450.85     14.41 o 
  -7   1   2      145.26      138.04      2.78 o 
  -5   1   2      613.25      566.61      5.66 o 
  -3   1   2    28368.26    29276.64    137.57 o 
  -1   1   2     1346.15     1251.18     15.52 o 
   1   1   2     3092.01     3056.72     10.00 o 
   3   1   2     1382.27     1359.39     16.32 o 
   5   1   2      644.76      618.56      6.43 o 
   7   1   2      538.27      494.66      6.21 o 
   9   1   2     1325.55     1317.93     19.76 o 
  11   1   2      533.59      501.51      7.85 o 
  13   1   2      391.26      399.54      7.23 o 
  15   1   2       78.08       68.67      4.33 o 
  17   1   2       79.45       79.47      4.96 o 
  19   1   2      205.46      185.99      7.36 o 
  21   1   2     1127.28     1089.91     17.06 o 
  23   1   2      440.94      429.82     11.70 o 
  25   1   2       21.27       20.11      4.11 o 
  27   1   2       48.40       44.07      5.38 o 
  29   1   2      113.15      149.14     10.92 o 
 -30   2   2      116.32      120.98     10.31 o 
 -28   2   2       49.21       58.48      8.35 o 
 -26   2   2       45.89       46.68      6.81 o 
 -24   2   2      228.55      221.71     12.91 o 
 -22   2   2       94.66       85.69      8.04 o 
 -20   2   2      243.63      220.68     11.85 o 
 -18   2   2       93.30       95.40      7.50 o 
 -16   2   2       97.64      101.25      5.46 o 
 -14   2   2      562.98      605.68     10.48 o 
 -12   2   2     1144.52     1188.00     17.47 o 
 -10   2   2      301.37      285.65      5.32 o 
  -8   2   2     1510.69     1695.80     18.15 o 
  -6   2   2      372.95      373.20      5.36 o 
  -4   2   2      849.04      812.43      6.97 o 
  -2   2   2      249.06      258.24      3.37 o 
   0   2   2      997.70      971.78      8.93 o 
   2   2   2     2114.98     2244.27     28.67 o 
   4   2   2      390.17      428.26      5.42 o 
   6   2   2      623.17      677.78      7.67 o 
   8   2   2       45.96       46.52      2.61 o 
  10   2   2      132.27      109.77      3.47 o 
  12   2   2       30.45       24.05      2.05 o 
  14   2   2      944.77      912.52     15.37 o 
  16   2   2     2221.08     2176.60     36.97 o 
  18   2   2      705.10      690.24     12.86 o 
  20   2   2      471.50      479.55     11.07 o 
  22   2   2      159.41      154.50      7.13 o 
  24   2   2       62.01       50.83      6.55 o 
  26   2   2       71.43       84.70      8.46 o 
  28   2   2       63.74       77.61      8.96 o 
 -29   3   2        4.03        4.56      4.05 o 
 -27   3   2      103.43      121.43     10.26 o 
 -25   3   2       58.43       65.61      7.82 o 
 -23   3   2       53.30       53.09      7.18 o 
 -21   3   2      139.54      138.63     10.98 o 
 -19   3   2       89.95       77.79      7.72 o 
 -17   3   2       46.12       26.20      3.70 o 
 -15   3   2        1.67        4.45      1.75 o 
 -13   3   2        9.52       10.91      1.63 o 
 -11   3   2      109.09      109.42      4.94 o 
  -9   3   2       88.04       76.90      3.30 o 
  -7   3   2      187.43      182.89      4.08 o 
  -5   3   2       42.27       41.98      2.58 o 
  -3   3   2      618.59      584.93      7.21 o 
  -1   3   2       43.85       50.05      2.44 o 
   1   3   2       65.80       57.81      2.73 o 
   3   3   2      543.58      547.63      6.90 o 
   5   3   2      238.76      263.73      6.52 o 
   7   3   2      491.54      489.77      5.93 o 
   9   3   2      345.62      336.18      5.96 o 
  11   3   2      227.21      205.90      5.30 o 
  13   3   2      920.15      910.02     11.38 o 
  15   3   2      142.17      140.95      6.93 o 
  17   3   2       16.62       14.31      3.89 o 
  19   3   2       49.25       50.14      6.00 o 
  21   3   2       15.26       17.06      4.64 o 
  23   3   2       30.42       28.25      5.89 o 
  25   3   2       24.96       28.05      5.73 o 
  27   3   2        1.43        3.85      3.76 o 
 -26   4   2       35.81       43.12      7.05 o 
 -24   4   2      116.15      103.67     10.92 o 
 -22   4   2       81.85       88.95      8.28 o 
 -20   4   2       15.69       10.24      3.94 o 
 -18   4   2       47.60       42.83      5.43 o 
 -16   4   2       88.54      118.38     10.24 o 
 -14   4   2      468.54      444.69     16.58 o 
 -12   4   2       88.95       71.82      3.96 o 
 -10   4   2      269.25      280.65      7.55 o 
  -8   4   2      260.14      254.64      6.09 o 
  -6   4   2      593.82      581.50      9.04 o 
  -4   4   2      337.36      317.95      8.86 o 
  -2   4   2      413.75      401.68      9.43 o 
   0   4   2      162.45      157.25      7.17 o 
   2   4   2      381.18      377.73      8.00 o 
   4   4   2      100.97       99.70      4.64 o 
   6   4   2       62.53       66.70      4.24 o 
   8   4   2       73.13       69.29      2.65 o 
  10   4   2       50.34       46.51      6.16 o 
  12   4   2      184.55      170.48     13.76 o 
  14   4   2      479.86      469.29     14.43 o 
  16   4   2       70.19       68.63      7.33 o 
  18   4   2      270.59      239.35     11.91 o 
  20   4   2       65.35       61.67      7.75 o 
  22   4   2       96.21       92.37     11.70 o 
  24   4   2       74.03       75.12      8.72 o 
 -23   5   2      103.01       97.08     12.82 o 
 -21   5   2      123.06      119.05     14.36 o 
 -19   5   2      167.60      187.02     17.91 o 
 -17   5   2      140.09      136.36     16.55 o 
 -15   5   2      111.23       85.11      8.87 o 
 -13   5   2      112.03      103.97      9.37 o 
 -11   5   2       17.55       14.29      4.43 o 
  -9   5   2       96.53       91.77      6.41 o 
  -7   5   2       72.63       77.46      5.87 o 
  -5   5   2      154.85      149.88      5.79 o 
  -3   5   2      565.24      555.30     13.75 o 
  -1   5   2      150.18      143.53      5.60 o 
   1   5   2       53.09       50.70      3.80 o 
   3   5   2      265.79      250.97      7.04 o 
   5   5   2      640.16      688.67     15.70 o 
   7   5   2      135.69      134.72      7.50 o 
   9   5   2       26.50       25.69      4.71 o 
  11   5   2       25.63       20.47      4.61 o 
  13   5   2      161.53      148.20     10.29 o 
  15   5   2       71.82       68.75      7.97 o 
  17   5   2        3.56        1.28      2.73 o 
  19   5   2       12.90       12.68      5.03 o 
  21   5   2       24.82       26.21      6.60 o 
 -18   6   2       45.10       44.24      8.60 o 
 -16   6   2       24.16       24.06      6.78 o 
 -14   6   2       46.91       49.80      9.49 o 
 -12   6   2       17.69       17.08      4.82 o 
 -10   6   2       26.47       28.60      6.52 o 
  -8   6   2       29.13       30.51      5.68 o 
  -6   6   2      160.71      180.47     19.51 o 
  -4   6   2      349.74      401.05     24.77 o 
  -2   6   2      262.84      294.24     23.91 o 
   0   6   2       92.50       76.41      8.16 o 
   2   6   2      293.97      306.33     15.89 o 
   4   6   2      352.55      364.06     14.12 o 
   6   6   2      268.25      279.71     11.02 o 
   8   6   2       25.23       27.53      5.05 o 
  10   6   2      181.01      159.99     13.20 o 
  12   6   2       60.54       46.03      6.41 o 
  14   6   2       18.16       12.55      4.60 o 
  16   6   2       46.85       42.27      7.34 o 
  -7   7   2        1.04        1.37      5.59 o 
  -5   7   2      331.13      372.12     26.38 o 
  -3   7   2      254.41      258.91     22.42 o 
  -1   7   2        7.51        6.42      7.05 o 
   1   7   2       17.62        6.33      7.43 o 
   3   7   2       85.56      106.87     15.97 o 
   5   7   2       10.15       12.52      7.49 o 
   7   7   2       13.49       16.86      8.15 o 
 -31   1   3       23.76       12.15      4.17 o 
 -29   1   3       34.54       28.60      5.88 o 
 -27   1   3       56.72       51.51      8.07 o 
 -25   1   3      556.72      554.07     20.63 o 
 -23   1   3      172.71      177.67     12.60 o 
 -21   1   3      705.23      708.10     17.09 o 
 -19   1   3      267.70      261.99     11.97 o 
 -17   1   3       27.86       27.75      3.54 o 
 -15   1   3       26.90       21.27      3.02 o 
 -13   1   3      215.90      223.89      6.54 o 
 -11   1   3     2657.05     2932.00     34.16 o 
  -9   1   3      466.70      479.29      9.10 o 
  -7   1   3      907.98      907.93     14.25 o 
  -5   1   3      153.41      162.67      3.36 o 
  -3   1   3     5670.56     5825.21     61.99 o 
  -1   1   3     1016.62      980.02      7.56 o 
   1   1   3      329.49      326.93      6.12 o 
   3   1   3      230.13      226.52      4.63 o 
   5   1   3      124.50      130.55      3.46 o 
   7   1   3     1028.66     1104.35     20.64 o 
   9   1   3      175.16      187.12      5.79 o 
  11   1   3       63.15       74.23      4.10 o 
  13   1   3      223.18      220.16      7.25 o 
  15   1   3       17.61       14.60      2.78 o 
  17   1   3       25.47       28.43      3.53 o 
  19   1   3      136.23      125.67      6.39 o 
  21   1   3       60.47       48.40      4.70 o 
  23   1   3       88.66       78.38      5.94 o 
  25   1   3      128.14      130.84      7.76 o 
  27   1   3       71.04       73.72      7.53 o 
  29   1   3       19.97       19.39      5.78 o 
 -30   2   3       20.80       25.20      6.06 o 
 -28   2   3        6.97        5.30      3.31 o 
 -26   2   3       97.12       98.06     11.03 o 
 -24   2   3      176.36      186.85     16.42 o 
 -22   2   3       40.71       37.49      6.11 o 
 -20   2   3      146.86      140.62     10.72 o 
 -18   2   3      364.80      365.97     11.80 o 
 -16   2   3      421.77      463.08     11.45 o 
 -14   2   3      409.42      423.18     11.30 o 
 -12   2   3      183.24      199.76      8.46 o 
 -10   2   3      402.60      401.74      8.23 o 
  -8   2   3      461.10      488.26      7.74 o 
  -6   2   3     3707.32     3879.09     25.62 o 
  -4   2   3     1021.53     1084.74     19.43 o 
  -2   2   3      673.02      696.24     12.53 o 
   0   2   3       87.86      103.33      4.26 o 
   2   2   3     2584.09     2875.83     25.95 o 
   4   2   3       53.58       66.36      2.50 o 
   6   2   3      441.96      421.06      5.82 o 
   8   2   3       34.28       31.74      2.32 o 
  10   2   3     1411.73     1352.65     18.24 o 
  12   2   3      496.29      465.42      8.86 o 
  14   2   3      370.64      366.27      9.18 o 
  16   2   3       33.82       30.54      3.50 o 
  18   2   3     1241.98     1297.18     26.54 o 
  20   2   3      194.79      188.22      7.76 o 
  22   2   3       14.31       10.56      3.27 o 
  24   2   3       17.19       18.07      5.27 o 
  26   2   3       17.17       13.75      4.49 o 
  28   2   3       91.51       97.84      9.40 o 
 -27   3   3      147.89      155.62     13.40 o 
 -25   3   3       39.36       35.38      6.61 o 
 -23   3   3        9.40       11.60      4.80 o 
 -21   3   3        5.51        5.08      3.60 o 
 -19   3   3      127.86      116.60      8.59 o 
 -17   3   3      639.69      624.95     12.83 o 
 -15   3   3      316.20      337.33      8.61 o 
 -13   3   3       14.51       15.69      2.18 o 
 -11   3   3      174.04      154.98      4.49 o 
  -9   3   3      769.23      727.39     26.44 o 
  -7   3   3       50.62       52.28      3.36 o 
  -5   3   3      836.05      848.46     15.28 o 
  -3   3   3      197.11      185.38      3.35 o 
  -1   3   3      251.92      253.00      5.72 o 
   1   3   3      315.72      318.93      7.83 o 
   3   3   3      298.11      305.81      5.66 o 
   5   3   3      523.73      535.01      8.04 o 
   7   3   3      565.24      547.61      8.46 o 
   9   3   3      412.69      417.59     11.25 o 
  11   3   3      979.71      952.60     30.01 o 
  13   3   3      583.77      574.78     10.98 o 
  15   3   3     3404.81     3498.81     62.65 o 
  17   3   3      174.34      168.28      9.10 o 
  19   3   3      145.65      157.81      9.40 o 
  21   3   3       55.23       50.62      6.39 o 
  23   3   3       26.34       29.91      5.99 o 
  25   3   3      130.36      145.48     10.77 o 
  27   3   3      207.77      246.81     14.41 o 
 -26   4   3       56.93       53.94      8.21 o 
 -24   4   3      141.47      153.94     10.25 o 
 -22   4   3      138.98      109.40     11.81 o 
 -20   4   3       61.79       52.47      7.22 o 
 -18   4   3       20.30       20.94      4.89 o 
 -16   4   3      326.97      307.27     12.94 o 
 -14   4   3      106.15      112.24     11.39 o 
 -12   4   3      310.43      317.50      9.69 o 
 -10   4   3       48.31       46.32      4.63 o 
  -8   4   3     1329.87     1357.15     41.42 o 
  -6   4   3     1661.70     1687.01     35.28 o 
  -4   4   3      668.37      654.33     13.54 o 
  -2   4   3      610.32      601.17     10.14 o 
   0   4   3      506.42      520.66     10.09 o 
   2   4   3      430.42      447.15     12.93 o 
   4   4   3       21.81       16.85      2.20 o 
   6   4   3      209.88      197.40      6.72 o 
   8   4   3       74.58       68.17      5.14 o 
  10   4   3      146.92      125.85      7.48 o 
  12   4   3      344.00      327.76     12.83 o 
  14   4   3      505.37      523.79     15.18 o 
  16   4   3       60.35       62.38      7.23 o 
  18   4   3      183.99      176.64     11.82 o 
  20   4   3       98.88      101.01      9.63 o 
  22   4   3       83.76       84.53     10.31 o 
  24   4   3       30.03       19.92      6.26 o 
 -21   5   3      116.46      112.56     12.42 o 
 -19   5   3       76.64       78.80     10.73 o 
 -17   5   3      143.84      124.30     15.44 o 
 -15   5   3      149.76      162.87     17.15 o 
 -13   5   3      192.00      191.02     18.17 o 
 -11   5   3      102.33       97.94     13.70 o 
  -9   5   3       47.41       44.61      9.58 o 
  -7   5   3       80.00       85.64      7.00 o 
  -5   5   3        6.95        5.83      3.06 o 
  -3   5   3      653.05      668.34     15.01 o 
  -1   5   3      222.39      206.24      6.74 o 
   1   5   3      331.38      336.87      8.90 o 
   3   5   3       71.86       69.73      4.97 o 
   5   5   3       45.55       48.85      9.13 o 
   7   5   3       63.01       55.17      5.46 o 
   9   5   3      297.54      278.92     15.43 o 
  11   5   3      118.79       90.38      8.01 o 
  13   5   3      171.96      183.97     13.68 o 
  15   5   3      121.98      128.35     12.46 o 
  17   5   3       33.80       30.29      5.98 o 
  19   5   3       65.05       67.11      8.66 o 
 -16   6   3        9.74        9.37      7.11 o 
 -14   6   3       48.38       62.26      9.46 o 
 -12   6   3       19.16       20.31      5.88 o 
 -10   6   3       69.96       76.11     10.75 o 
  -8   6   3      228.98      262.42     14.70 o 
  -6   6   3       39.05       35.00      6.43 o 
  -4   6   3      228.72      237.20     17.99 o 
  -2   6   3        7.06       11.55      4.42 o 
   0   6   3       39.05       33.46      5.76 o 
   2   6   3      286.78      289.57     14.39 o 
   4   6   3      128.68      132.11     10.98 o 
   6   6   3       90.55       85.34      9.88 o 
   8   6   3       17.51       16.37      5.96 o 
  10   6   3       10.54        7.55      5.63 o 
  12   6   3      123.13      134.46     12.55 o 
  14   6   3       20.54       30.85     10.17 o 
  -3   7   3       52.93       70.15     14.39 o 
  -1   7   3       95.03       82.31     15.49 o 
   1   7   3       29.22       35.98     12.22 o 
   3   7   3       23.42       26.35     10.32 o 
 -30   0   4       14.55        6.48      4.70 o 
 -28   0   4       11.81       13.71      6.59 o 
 -26   0   4      727.48      741.51     28.98 o 
 -24   0   4     2408.34     2741.13    237.86 o 
 -22   0   4     1422.51     1617.43    135.76 o 
 -20   0   4      596.26      610.31     24.81 o 
 -18   0   4      333.08      316.51     13.20 o 
 -16   0   4      142.64      150.58      9.78 o 
 -14   0   4     1586.27     1560.65     32.73 o 
 -12   0   4     1441.42     1483.91     30.75 o 
 -10   0   4      201.42      190.52      8.46 o 
  -8   0   4       64.31       49.85      4.83 o 
  -6   0   4      329.99      291.70      9.35 o 
  -4   0   4      241.51      221.06      7.54 o 
  -2   0   4      236.30      201.59     10.76 o 
   0   0   4      766.18      762.47     11.57 o 
   2   0   4      193.08      183.63      7.76 o 
   4   0   4       40.34       45.46      5.92 o 
   6   0   4     1138.79     1211.54     30.14 o 
   8   0   4     1732.33     1758.90     78.87 o 
  10   0   4     1327.59     1353.68     29.06 o 
  12   0   4       49.88       70.13      6.70 o 
  14   0   4       19.94       15.87      3.95 o 
  16   0   4       18.13       16.15      4.66 o 
  18   0   4      332.71      301.99     15.60 o 
  20   0   4     1142.35     1115.88     26.02 o 
  22   0   4      156.78      170.84     11.71 o 
  24   0   4       70.43       71.61      9.14 o 
  26   0   4       11.90        6.41      4.46 o 
  28   0   4       20.36       23.16      6.47 o 
 -29   1   4       26.03       18.68      5.62 o 
 -27   1   4      239.07      228.18     20.61 o 
 -25   1   4      165.08      194.07     20.78 o 
 -23   1   4      430.49      436.79     15.90 o 
 -21   1   4      104.09      103.45      8.50 o 
 -19   1   4      111.94      109.34      6.85 o 
 -17   1   4        9.89        8.50      3.07 o 
 -15   1   4      205.87      212.93      7.70 o 
 -13   1   4      178.48      180.68      6.87 o 
 -11   1   4      976.65      987.58     12.21 o 
  -9   1   4      184.11      179.97      4.75 o 
  -7   1   4     1459.27     1492.26     17.38 o 
  -5   1   4     1042.99     1047.16     14.25 o 
  -3   1   4     4106.64     4152.26     30.98 o 
  -1   1   4     6069.82     6364.70     63.04 o 
   1   1   4      213.86      242.88      4.77 o 
   3   1   4      704.24      680.43     10.36 o 
   5   1   4       67.96       66.70      3.29 o 
   7   1   4     2357.59     2399.49     23.27 o 
   9   1   4       67.16       71.60      4.25 o 
  11   1   4      602.20      592.58     16.24 o 
  13   1   4      713.56      696.27     14.82 o 
  15   1   4      540.17      516.64     12.93 o 
  17   1   4      138.57      139.88      8.49 o 
  19   1   4      171.72      144.77      7.01 o 
  21   1   4       37.77       33.94      4.76 o 
  23   1   4      116.72       81.04      6.19 o 
  25   1   4       18.28       19.41      4.29 o 
  27   1   4      204.35      237.55     12.94 o 
 -28   2   4       27.99       23.68      6.73 o 
 -26   2   4        5.81        5.45      3.55 o 
 -24   2   4       24.17       23.13      5.24 o 
 -22   2   4       67.97       60.46      8.21 o 
 -20   2   4      305.23      302.49     12.63 o 
 -18   2   4      100.55       99.57      6.36 o 
 -16   2   4      176.34      172.32      7.85 o 
 -14   2   4        9.59       10.79      2.33 o 
 -12   2   4       22.64       24.58      2.38 o 
 -10   2   4       68.89       63.46      3.20 o 
  -8   2   4      624.81      615.46     10.62 o 
  -6   2   4     3618.60     3784.89     52.56 o 
  -4   2   4      239.11      220.13      7.82 o 
  -2   2   4      500.24      484.92     10.74 o 
   0   2   4      197.12      185.91      7.15 o 
   2   2   4      889.02      984.72      8.56 o 
   4   2   4      337.66      350.76      5.51 o 
   6   2   4      180.02      185.34      5.22 o 
   8   2   4      241.66      234.41      6.57 o 
  10   2   4      197.65      190.99     12.45 o 
  12   2   4     1187.71     1237.28     19.42 o 
  14   2   4      187.28      173.49      6.92 o 
  16   2   4      503.45      497.27     12.85 o 
  18   2   4      512.04      502.81     11.87 o 
  20   2   4       63.80       61.68      5.20 o 
  22   2   4        8.66        8.33      4.01 o 
  24   2   4       68.63       75.10      8.99 o 
  26   2   4      201.84      244.10     13.26 o 
 -27   3   4       34.15       35.23      6.78 o 
 -25   3   4       27.48       31.69      6.71 o 
 -23   3   4       44.49       51.05      7.60 o 
 -21   3   4       40.47       27.95      5.18 o 
 -19   3   4       73.86       64.29      5.54 o 
 -17   3   4       57.29       43.64      4.96 o 
 -15   3   4       60.60       51.54      4.51 o 
 -13   3   4       90.06       87.28      5.04 o 
 -11   3   4      618.41      639.89     14.73 o 
  -9   3   4      402.15      385.07     10.42 o 
  -7   3   4      110.59       82.85      3.76 o 
  -5   3   4      111.56       98.54      6.55 o 
  -3   3   4      240.65      218.35      8.62 o 
  -1   3   4       54.66       58.51      5.20 o 
   1   3   4       29.75       25.85      3.92 o 
   3   3   4       14.02       12.21      1.22 o 
   5   3   4       57.44       50.37      3.01 o 
   7   3   4       95.39      104.31      4.09 o 
   9   3   4      516.62      499.65     10.10 o 
  11   3   4      121.07      112.70      5.79 o 
  13   3   4      353.10      352.83      9.35 o 
  15   3   4      140.98      130.43      6.43 o 
  17   3   4      359.70      377.81     13.38 o 
  19   3   4       49.19       50.13      7.60 o 
  21   3   4       31.72       25.26      5.64 o 
  23   3   4       36.82       47.02      7.18 o 
  25   3   4       17.02       14.51      5.61 o 
 -24   4   4       30.34       32.87     10.04 o 
 -22   4   4       41.47       48.12     11.36 o 
 -20   4   4       26.55       22.28      7.37 o 
 -18   4   4       85.69       78.12     11.76 o 
 -16   4   4       74.68       50.74     10.58 o 
 -14   4   4       54.87       39.05      6.37 o 
 -12   4   4       51.52       39.10      5.26 o 
 -10   4   4      221.86      224.74     11.27 o 
  -8   4   4      203.97      196.31      9.99 o 
  -6   4   4      462.96      444.89     12.56 o 
  -4   4   4      656.64      679.32     15.73 o 
  -2   4   4      200.25      197.53      8.60 o 
   0   4   4       21.05       21.11      3.79 o 
   2   4   4      384.78      358.60     11.15 o 
   4   4   4      335.83      319.17      7.31 o 
   6   4   4       15.38       14.97      2.36 o 
   8   4   4      262.24      236.05      7.24 o 
  10   4   4      179.57      193.45     11.31 o 
  12   4   4      394.84      365.71     12.58 o 
  14   4   4       47.87       48.94      6.76 o 
  16   4   4        7.28        7.93      3.86 o 
  18   4   4       11.10        9.78      4.11 o 
  20   4   4       49.71       41.35      6.82 o 
  22   4   4       68.55       64.35      9.04 o 
 -21   5   4        3.35        5.51      6.52 o 
 -19   5   4      211.19      211.78     20.57 o 
 -17   5   4      232.66      282.86     32.92 o 
 -15   5   4        9.36        6.08      5.53 o 
 -13   5   4       34.63       33.52      8.96 o 
 -11   5   4       11.77        4.93      3.81 o 
  -9   5   4       71.56       78.17     12.96 o 
  -7   5   4       44.93       36.17      5.42 o 
  -5   5   4       65.00       60.80      7.14 o 
  -3   5   4       84.90       79.55      8.32 o 
  -1   5   4      101.58       92.83      8.17 o 
   1   5   4       84.34       71.26      7.65 o 
   3   5   4       93.42       81.23      7.93 o 
   5   5   4       34.21       34.11      7.62 o 
   7   5   4      216.00      191.21     13.50 o 
   9   5   4       32.67       20.99      5.68 o 
  11   5   4      151.30      150.49     16.29 o 
  13   5   4        0.62        4.86      5.10 o 
  15   5   4      228.63      239.07     28.64 o 
  17   5   4       36.85       33.59      8.99 o 
 -14   6   4        8.26       12.96      6.82 o 
 -12   6   4       88.39       86.88     14.71 o 
 -10   6   4       42.84       57.54     13.13 o 
  -8   6   4       54.08       61.38     24.70 o 
  -6   6   4       68.05       76.30     15.38 o 
  -4   6   4       51.95       55.32     12.48 o 
  -2   6   4       44.13       58.28     14.66 o 
   0   6   4      148.75      168.25     16.86 o 
   2   6   4      194.91      205.61     19.80 o 
   4   6   4       91.11      115.15     13.39 o 
   6   6   4      171.62      188.42     13.46 o 
   8   6   4       29.48       28.45      7.62 o 
  10   6   4       25.68       34.85      8.79 o 
  12   6   4        5.93        6.26      5.48 o 
 -27   1   5      224.86      197.77     16.89 o 
 -25   1   5      583.17      590.33     17.18 o 
 -23   1   5       64.70       62.11      7.28 o 
 -21   1   5        9.70        6.86      2.94 o 
 -19   1   5       31.25       27.65      3.97 o 
 -17   1   5       13.95       15.64      3.27 o 
 -15   1   5      403.63      428.31     11.71 o 
 -13   1   5       31.40       34.81      3.50 o 
 -11   1   5      308.55      331.67      8.72 o 
  -9   1   5      185.34      177.48      5.43 o 
  -7   1   5       81.53       77.82      3.39 o 
  -5   1   5      264.79      255.86      6.36 o 
  -3   1   5      361.49      352.81      5.52 o 
  -1   1   5      115.80      127.91      3.58 o 
   1   1   5       80.74       92.13      3.40 o 
   3   1   5      627.57      662.63     11.25 o 
   5   1   5      294.46      302.27      7.59 o 
   7   1   5        5.04       10.74      2.64 o 
   9   1   5       99.77       92.99      5.39 o 
  11   1   5      216.91      202.88      8.17 o 
  13   1   5      271.74      265.07      8.54 o 
  15   1   5       96.65       90.75      5.76 o 
  17   1   5       96.99       84.55      5.82 o 
  19   1   5        9.90        5.85      2.94 o 
  21   1   5       31.33       17.23      3.58 o 
  23   1   5       99.35       95.45      8.55 o 
  25   1   5       34.18       29.15      4.90 o 
 -26   2   5        1.76        3.80      3.27 o 
 -24   2   5        9.95        4.19      2.63 o 
 -22   2   5      181.45      170.04     12.28 o 
 -20   2   5       45.60       44.47      5.29 o 
 -18   2   5       76.14       74.47      5.81 o 
 -16   2   5        7.41        6.23      2.35 o 
 -14   2   5      286.05      280.74      8.44 o 
 -12   2   5      588.53      607.06     15.18 o 
 -10   2   5       38.14       37.04      2.51 o 
  -8   2   5       63.90       52.60      2.79 o 
  -6   2   5     1711.72     1794.97     28.76 o 
  -4   2   5     1040.88     1067.01     21.57 o 
  -2   2   5      164.61      159.88      7.87 o 
   0   2   5      191.75      205.06     10.84 o 
   2   2   5      317.55      340.15      6.85 o 
   4   2   5      437.31      436.54      7.58 o 
   6   2   5      187.42      191.08      5.61 o 
   8   2   5      284.92      288.45      7.03 o 
  10   2   5      123.24      121.64      6.51 o 
  12   2   5     1815.86     1822.94     24.96 o 
  14   2   5       43.56       39.37      4.61 o 
  16   2   5      232.97      230.45      9.06 o 
  18   2   5      100.35       96.66      6.69 o 
  20   2   5      271.67      272.58      9.90 o 
  22   2   5       24.97       23.86      5.88 o 
  24   2   5      177.42      205.75     11.58 o 
 -25   3   5       54.48       42.97     11.95 o 
 -23   3   5       34.11       28.64     10.22 o 
 -21   3   5      175.95      155.78     16.72 o 
 -19   3   5      364.63      314.69     15.84 o 
 -17   3   5      153.55      144.45      9.71 o 
 -15   3   5       82.63       83.00      7.40 o 
 -13   3   5      370.05      404.84     13.13 o 
 -11   3   5      471.20      473.59     16.78 o 
  -9   3   5     1425.57     1450.72     23.89 o 
  -7   3   5     1990.33     2069.59     53.99 o 
  -5   3   5      738.89      764.48     16.81 o 
  -3   3   5       54.44       47.11      5.20 o 
  -1   3   5      105.93      110.95      6.91 o 
   1   3   5        1.93        6.17      3.31 o 
   3   3   5      109.82      112.72      8.71 o 
   5   3   5      197.88      176.93      5.47 o 
   7   3   5      249.83      234.32      7.22 o 
   9   3   5       13.19        8.77      2.19 o 
  11   3   5      242.98      246.62      8.49 o 
  13   3   5      514.55      530.39     13.73 o 
  15   3   5      857.06      880.40     15.93 o 
  17   3   5       85.29       73.90      8.07 o 
  19   3   5       71.50       58.84      8.56 o 
  21   3   5      219.53      222.00     13.60 o 
  23   3   5      119.15      127.64     11.78 o 
 -22   4   5        2.74        3.31      4.94 o 
 -20   4   5        5.00        6.76      5.93 o 
 -18   4   5       40.81       38.56      9.74 o 
 -16   4   5        5.19        8.80      4.87 o 
 -14   4   5        8.06        6.96      3.25 o 
 -12   4   5       54.87       47.24      5.93 o 
 -10   4   5       88.00       85.75      7.91 o 
  -8   4   5       32.84       31.01      5.28 o 
  -6   4   5     1409.52     1452.86     23.29 o 
  -4   4   5       46.19       49.96      5.55 o 
  -2   4   5       43.66       36.04      4.92 o 
   0   4   5      411.71      403.99     12.59 o 
   2   4   5        1.57        1.54      2.38 o 
   4   4   5        5.14        7.06      3.34 o 
   6   4   5      638.73      658.16     15.58 o 
   8   4   5       70.06       58.02      7.68 o 
  10   4   5      173.33      143.67     15.38 o 
  12   4   5      885.20      951.02     35.74 o 
  14   4   5       60.76       84.97     23.16 o 
  16   4   5       30.46       25.01      8.80 o 
  18   4   5       78.02       98.47     13.34 o 
  20   4   5       48.46       42.72     10.36 o 
 -17   5   5       61.20       63.54     13.98 o 
 -15   5   5      127.14      118.43     17.17 o 
 -13   5   5      199.16      219.89     24.50 o 
 -11   5   5      176.21      154.72     18.31 o 
  -9   5   5      121.98      128.66     16.47 o 
  -7   5   5       57.57       52.77      6.72 o 
  -5   5   5       21.69       25.92      5.73 o 
  -3   5   5      142.78      142.55     10.52 o 
  -1   5   5      155.30      158.04     11.66 o 
   1   5   5       69.55       58.67      7.84 o 
   3   5   5      121.13       99.95      9.57 o 
   5   5   5       49.79       42.32      7.02 o 
   7   5   5       37.54       26.80      6.56 o 
   9   5   5      210.92      235.01     22.39 o 
  11   5   5      201.01      232.95     22.41 o 
  13   5   5       72.13       83.96     13.77 o 
  15   5   5      184.26      190.41     18.19 o 
 -10   6   5        1.58        1.81      2.70 o 
  -8   6   5       10.98        7.01      5.47 o 
  -6   6   5      225.31      259.94     15.53 o 
  -4   6   5       48.17       49.45     12.91 o 
  -2   6   5        0.67        4.97      6.48 o 
   0   6   5       79.89       89.95      9.75 o 
   2   6   5       37.03       31.86      7.36 o 
   4   6   5       84.93      111.35     11.81 o 
   6   6   5       91.22       96.87     10.97 o 
   8   6   5        2.15        4.67      7.91 o 
 -26   0   6      420.52      472.20     70.89 o 
 -24   0   6      306.84      326.09     32.15 o 
 -22   0   6      283.24      288.51     15.16 o 
 -20   0   6       45.12       45.45      7.25 o 
 -18   0   6      142.95      137.61     10.26 o 
 -16   0   6      216.22      229.09     12.16 o 
 -14   0   6     1937.50     1973.19     69.21 o 
 -12   0   6      150.76      130.31      8.72 o 
 -10   0   6      230.30      234.75     11.03 o 
  -8   0   6      340.17      332.12     12.52 o 
  -6   0   6      297.38      279.77     25.42 o 
  -4   0   6     1049.44     1109.77     42.14 o 
  -2   0   6      731.32      772.62     18.69 o 
   0   0   6      896.74      949.77     23.03 o 
   2   0   6       19.59       19.26      4.38 o 
   4   0   6      248.01      248.17     11.95 o 
   6   0   6       57.97       56.18      9.25 o 
   8   0   6      483.39      484.17     16.84 o 
  10   0   6     1439.64     1511.52     27.88 o 
  12   0   6      495.05      507.26     22.43 o 
  14   0   6       37.34       33.50      6.50 o 
  16   0   6       20.10       19.43      5.36 o 
  18   0   6      141.64      138.89     13.54 o 
  20   0   6      219.97      192.00     13.15 o 
  22   0   6      307.17      314.18     16.98 o 
  24   0   6       92.02      102.74     11.73 o 
 -27   1   6      170.53      155.77     16.25 o 
 -25   1   6      423.25      418.08     17.64 o 
 -23   1   6      352.48      390.68     19.90 o 
 -21   1   6       42.96       45.11      5.31 o 
 -19   1   6       10.60        7.56      3.14 o 
 -17   1   6      125.97      124.88      6.91 o 
 -15   1   6      105.70       92.39      5.77 o 
 -13   1   6       28.83       22.60      3.30 o 
 -11   1   6       91.98       83.67      5.10 o 
  -9   1   6       24.36       22.02      2.70 o 
  -7   1   6       26.07       28.78      3.02 o 
  -5   1   6        6.88        6.29      1.48 o 
  -3   1   6       69.39       68.32      3.30 o 
  -1   1   6     1048.54     1113.85     17.55 o 
   1   1   6      163.96      168.68      5.74 o 
   3   1   6      165.52      145.57      5.63 o 
   5   1   6      262.89      275.54     11.68 o 
   7   1   6      476.71      491.57     12.32 o 
   9   1   6     1527.68     1619.54     22.25 o 
  11   1   6      254.17      250.71     12.08 o 
  13   1   6       63.08       62.88      6.66 o 
  15   1   6       72.97       72.55      6.52 o 
  17   1   6      355.15      347.29     13.98 o 
  19   1   6        9.28       11.56      3.59 o 
  21   1   6       86.17       99.31      8.74 o 
  23   1   6       24.58       28.63      4.88 o 
 -24   2   6       39.73       27.39      6.17 o 
 -22   2   6       25.72       17.51      4.88 o 
 -20   2   6      236.26      216.76     12.44 o 
 -18   2   6       54.97       51.26      6.46 o 
 -16   2   6       23.77       21.35      4.40 o 
 -14   2   6       75.23       67.64      4.80 o 
 -12   2   6        7.19        3.87      1.72 o 
 -10   2   6     1343.81     1417.09     30.63 o 
  -8   2   6      731.36      736.10     17.41 o 
  -6   2   6     1094.89     1114.89     21.09 o 
  -4   2   6      768.16      798.59     17.60 o 
  -2   2   6       75.33       64.05      5.89 o 
   0   2   6       29.14       29.01      4.61 o 
   2   2   6       43.65       34.83      5.16 o 
   4   2   6      664.99      673.27     14.43 o 
   6   2   6      131.60      118.12      8.29 o 
   8   2   6      161.78      176.72     10.14 o 
  10   2   6      262.01      277.89     13.70 o 
  12   2   6      362.13      359.61     11.02 o 
  14   2   6       18.73       17.42      3.65 o 
  16   2   6      108.12       95.85      7.19 o 
  18   2   6        1.40        4.25      2.88 o 
  20   2   6       52.33       37.96      6.87 o 
  22   2   6       80.12       82.84      9.90 o 
 -23   3   6        8.27        4.67      6.55 o 
 -21   3   6        1.94        4.39      4.03 o 
 -19   3   6       11.34        8.43      3.85 o 
 -17   3   6       56.06       54.29     10.88 o 
 -15   3   6       60.47       55.83      6.14 o 
 -13   3   6      107.59      104.20      8.08 o 
 -11   3   6      315.90      306.12     12.01 o 
  -9   3   6      256.89      260.04     11.25 o 
  -7   3   6      355.03      367.42     12.69 o 
  -5   3   6       78.50       59.10      6.13 o 
  -3   3   6       85.56       81.87      6.63 o 
  -1   3   6       69.27       70.81      6.36 o 
   1   3   6       82.75       77.42      6.67 o 
   3   3   6       27.56       24.50      4.75 o 
   5   3   6       34.90       26.37      4.42 o 
   7   3   6       20.49       16.35      4.44 o 
   9   3   6        3.92        2.77      2.87 o 
  11   3   6       74.06       75.22      8.08 o 
  13   3   6       88.67       86.00      8.69 o 
  15   3   6      162.54      127.39     15.12 o 
  17   3   6      286.44      280.80     30.91 o 
  19   3   6      100.36       98.14     15.82 o 
 -20   4   6      125.67      127.72     18.86 o 
 -18   4   6       25.29       21.85      8.00 o 
 -16   4   6       23.13       20.22      7.67 o 
 -14   4   6       97.77       83.89      8.19 o 
 -12   4   6       18.38       16.31      4.48 o 
 -10   4   6      223.40      218.74     11.47 o 
  -8   4   6      114.28      116.03      8.47 o 
  -6   4   6       96.22       81.54      7.07 o 
  -4   4   6       28.72       24.79      4.83 o 
  -2   4   6      136.77      135.56      8.66 o 
   0   4   6       82.29       69.40      6.64 o 
   2   4   6       11.31       11.86      4.33 o 
   4   4   6      464.72      430.52     16.29 o 
   6   4   6       31.47       35.66      5.68 o 
   8   4   6      141.53      145.89      8.76 o 
  10   4   6      138.85      158.09     16.00 o 
  12   4   6       71.85       64.88     12.66 o 
  14   4   6       98.48       89.97     14.01 o 
  16   4   6       36.75       43.88     11.00 o 
 -15   5   6       18.53       24.09     15.52 o 
 -13   5   6       23.16       16.80      6.29 o 
 -11   5   6       22.68       17.95      7.82 o 
  -9   5   6       92.87      100.77     15.34 o 
  -7   5   6       86.14       82.72     10.15 o 
  -5   5   6        5.94        4.73      3.21 o 
  -3   5   6       28.48       25.86      6.19 o 
  -1   5   6       37.74       29.99      5.38 o 
   1   5   6       67.70       74.61      8.44 o 
   3   5   6       68.29       64.39     10.39 o 
   5   5   6       15.42       20.93      6.54 o 
   7   5   6       68.66       66.91     10.87 o 
   9   5   6       99.59       82.40     11.34 o 
  11   5   6       27.42       18.06      6.28 o 
 -23   1   7        1.56        5.09      3.98 o 
 -21   1   7        0.74        4.27      3.52 o 
 -19   1   7       79.89       70.02      7.48 o 
 -17   1   7      139.27      123.42      9.27 o 
 -15   1   7       48.43       38.85      4.54 o 
 -13   1   7        3.59        4.62      2.38 o 
 -11   1   7       20.93       17.11      2.91 o 
  -9   1   7        0.48        4.47      2.27 o 
  -7   1   7       32.47       32.50      3.57 o 
  -5   1   7      110.99      108.08      5.19 o 
  -3   1   7      145.15      139.54      6.16 o 
  -1   1   7      129.90      126.08      5.60 o 
   1   1   7      138.45      137.44      5.88 o 
   3   1   7        0.36        2.96      2.57 o 
   5   1   7       59.66       59.80      6.05 o 
   7   1   7      157.40      153.69     10.81 o 
   9   1   7     1099.25     1201.20     19.25 o 
  11   1   7       17.31       15.87      4.48 o 
  13   1   7        0.66        4.08      2.61 o 
  15   1   7        0.62        3.83      2.99 o 
  17   1   7       95.03       95.65      9.24 o 
  19   1   7      216.38      235.06     16.98 o 
 -22   2   7       85.91       81.21     10.97 o 
 -20   2   7       87.36       89.60      8.63 o 
 -18   2   7        8.07        7.22      4.25 o 
 -16   2   7       41.15       36.94      6.04 o 
 -14   2   7      119.39      110.14     11.80 o 
 -12   2   7      371.72      384.58     14.02 o 
 -10   2   7      278.50      310.16     12.16 o 
  -8   2   7       55.68       54.64      6.60 o 
  -6   2   7      240.49      225.68     10.35 o 
  -4   2   7      322.70      312.33     11.82 o 
  -2   2   7      221.12      234.14     10.42 o 
   0   2   7       36.05       38.23      5.39 o 
   2   2   7       30.48       23.63      5.64 o 
   4   2   7       60.59       64.49      6.74 o 
   6   2   7      137.62      139.69      8.83 o 
   8   2   7      154.37      143.93     10.14 o 
  10   2   7      146.18      140.59     11.30 o 
  12   2   7      198.18      203.79     12.42 o 
  14   2   7      170.96      175.79     19.98 o 
  16   2   7       98.04      105.88     12.66 o 
  18   2   7       81.15       94.62     16.57 o 
 -19   3   7        8.48        6.30      4.05 o 
 -17   3   7       66.51       58.89      7.22 o 
 -15   3   7       65.65       46.23      6.40 o 
 -13   3   7      177.23      156.71      9.98 o 
 -11   3   7      418.42      410.28     16.67 o 
  -9   3   7     2589.12     2736.30     54.42 o 
  -7   3   7      107.18      106.59      8.72 o 
  -5   3   7       73.00       62.31      6.63 o 
  -3   3   7      237.10      255.89     11.55 o 
  -1   3   7       26.21       18.29      4.54 o 
   1   3   7      431.34      439.63     14.48 o 
   3   3   7      287.38      279.51     16.07 o 
   5   3   7       26.68       19.73      4.76 o 
   7   3   7       13.58       10.10      4.26 o 
   9   3   7      139.86      152.28     10.73 o 
  11   3   7       23.76       15.00      4.43 o 
  13   3   7      141.59      146.03     15.27 o 
  15   3   7      181.44      203.55     26.33 o 
  17   3   7      199.04      203.21     19.31 o 
 -16   4   7      162.46      163.31     19.60 o 
 -14   4   7       26.66       22.27      5.43 o 
 -12   4   7       56.97       45.27      7.75 o 
 -10   4   7       84.89       78.68      8.76 o 
  -8   4   7        0.08        4.58      3.85 o 
  -6   4   7       38.07       32.48      5.93 o 
  -4   4   7        3.91        5.03      4.21 o 
  -2   4   7       64.17       56.40      6.82 o 
   0   4   7       80.09       70.74      7.51 o 
   2   4   7       11.78        8.29      3.34 o 
   4   4   7       49.47       42.76      6.05 o 
   6   4   7       30.25       23.93      6.35 o 
   8   4   7      119.75       97.96     10.93 o 
  10   4   7      121.18      112.18     12.20 o 
  12   4   7      265.65      271.56     22.71 o 
  -9   5   7      290.25      304.43     25.12 o 
  -7   5   7        4.99        9.32      4.77 o 
  -5   5   7      132.01      134.80     13.71 o 
  -3   5   7      111.45      108.38     15.31 o 
  -1   5   7        8.08        7.92      3.56 o 
   1   5   7       34.14       39.61      9.76 o 
   3   5   7       76.51       69.38     11.73 o 
   5   5   7       29.25       28.81      7.88 o 
 -18   0   8      149.90      130.48     17.45 o 
 -16   0   8       35.54       31.43      9.07 o 
 -14   0   8      252.88      229.12     20.76 o 
 -12   0   8      119.30      105.27      9.25 o 
 -10   0   8        2.92        3.94      3.16 o 
  -8   0   8       16.44       21.47     10.38 o 
  -6   0   8       84.24       72.39      7.36 o 
  -4   0   8     1085.82     1116.76     44.47 o 
  -2   0   8      217.99      237.86     11.59 o 
   0   0   8       34.68       36.23      8.94 o 
   2   0   8       17.41       17.39      4.38 o 
   4   0   8       44.49       40.97      6.79 o 
   6   0   8     2126.05     2334.71     74.09 o 
   8   0   8      699.91      727.26     32.06 o 
  10   0   8      198.24      181.82     16.28 o 
  12   0   8       82.91       80.89     14.81 o 
  14   0   8      143.33      162.83     41.01 o 
  16   0   8       29.48       26.55     10.82 o 
 -21   1   8        4.22       11.80      5.20 o 
 -19   1   8       45.18       34.65      6.02 o 
 -17   1   8      256.85      230.79     17.72 o 
 -15   1   8      136.02      128.78     11.79 o 
 -13   1   8      440.50      455.09     15.36 o 
 -11   1   8      170.98      179.84     10.67 o 
  -9   1   8       76.55       76.23      7.63 o 
  -7   1   8       54.99       50.09      6.01 o 
  -5   1   8       65.11       70.04      7.34 o 
  -3   1   8       34.36       41.67      5.88 o 
  -1   1   8        9.37       10.11      4.08 o 
   1   1   8       63.18       64.07      6.81 o 
   3   1   8       34.89       33.42      5.27 o 
   5   1   8      120.96      124.57      9.37 o 
   7   1   8      489.37      538.09     19.69 o 
   9   1   8      409.81      416.24     17.74 o 
  11   1   8       69.60       58.09      8.86 o 
  13   1   8        7.06        7.34      4.03 o 
  15   1   8       29.40       20.87      5.49 o 
 -18   2   8       33.92       22.50      5.17 o 
 -16   2   8        8.77        5.57      3.88 o 
 -14   2   8      188.00      192.63     15.73 o 
 -12   2   8      584.54      613.90     18.08 o 
 -10   2   8      492.09      486.41     15.75 o 
  -8   2   8       85.64       77.71      7.19 o 
  -6   2   8       66.07       58.90      6.77 o 
  -4   2   8       91.42       90.11      8.19 o 
  -2   2   8       40.76       33.88      5.26 o 
   0   2   8      208.48      209.47     11.39 o 
   2   2   8      142.31      138.17      9.70 o 
   4   2   8      111.65      104.38     10.67 o 
   6   2   8       51.48       47.86      6.51 o 
   8   2   8       53.19       55.90      7.16 o 
  10   2   8       20.50       16.56      5.29 o 
  12   2   8      152.25      148.33     13.09 o 
  14   2   8      140.25      133.15     13.60 o 
 -15   3   8       64.30       52.53      7.38 o 
 -13   3   8        1.23        2.53      3.49 o 
 -11   3   8       64.02       46.51      6.86 o 
  -9   3   8       35.28       24.47      5.23 o 
  -7   3   8      219.55      204.62     16.01 o 
  -5   3   8      244.49      236.17     17.77 o 
  -3   3   8       73.06       65.67      7.02 o 
  -1   3   8       58.54       50.24      7.07 o 
   1   3   8       20.26       14.69      5.79 o 
   3   3   8       46.32       40.14      6.13 o 
   5   3   8        7.78        8.15      6.17 o 
   7   3   8        8.51       11.73      4.54 o 
   9   3   8       37.91       35.09      5.85 o 
  11   3   8        4.59        3.85      3.34 o 
 -10   4   8        2.93        2.28      3.44 o 
  -8   4   8       15.03       10.42      4.51 o 
  -6   4   8       43.26       40.80      6.56 o 
  -4   4   8       16.25       15.84      5.20 o 
  -2   4   8       21.24       23.89      5.32 o 
   0   4   8      117.21      100.14      9.32 o 
   2   4   8       19.94       10.18      5.89 o 
   4   4   8       55.12       43.81      8.08 o 
   6   4   8       16.83       13.04      6.10 o 
 -15   1   9       14.98       13.18      6.40 o 
 -13   1   9      207.83      213.32     34.32 o 
 -11   1   9       10.72        9.01      6.01 o 
  -9   1   9        4.27        4.35      3.27 o 
  -7   1   9       95.34       91.85     10.00 o 
  -5   1   9       46.52       39.06      6.00 o 
  -3   1   9       71.79       72.99      9.11 o 
  -1   1   9       25.61       26.78      5.36 o 
   1   1   9       18.98       15.82      4.65 o 
   3   1   9       95.23       90.34      9.93 o 
   5   1   9      354.63      373.91     14.78 o 
   7   1   9      148.74      145.14     10.77 o 
   9   1   9      125.92      115.74     10.05 o 
  11   1   9      126.05      127.93     13.22 o 
 -12   2   9      463.46      474.31     16.95 o 
 -10   2   9       52.16       46.66      7.61 o 
  -8   2   9       76.31       63.40      7.46 o 
  -6   2   9      152.92      144.46      9.99 o 
  -4   2   9       28.32       23.46      5.24 o 
  -2   2   9       64.08       68.25      7.65 o 
   0   2   9       50.54       47.33      6.68 o 
   2   2   9       30.06       23.47      6.10 o 
   4   2   9      208.04      205.49     11.78 o 
   6   2   9       10.79       16.04      6.78 o 
   8   2   9       54.27       45.40      7.14 o 
  -7   3   9      272.63      258.35     13.25 o 
  -5   3   9       71.87       64.74      8.04 o 
  -3   3   9      145.43      143.69     10.90 o 
  -1   3   9       13.12        7.05      5.08 o 
   1   3   9      249.83      224.34     12.41 o 
   3   3   9       10.84        8.77      5.21 o 
  -6   0  10       11.93       11.95      9.66 o 
  -4   0  10       15.61       12.22      9.87 o 
  -2   0  10      191.27      218.65     23.05 o 
   0   0  10       17.60       21.89     12.55 o 
                                                 
